# Supplementary material for: Highly Sensitive ZnO/Au Nanosquare Arrays Electrode for Glucose Biosensing by Electrochemical and Optical Detection
Source: Molecules. 2023 Jan 7;28(2):617. doi: 10.3390/molecules28020617 (PMC9861633; doi:10.3390/molecules28020617)
Supplement: Supplementary file 1 [file molecules-28-00617-s001.zip]

Archive with 1 entries (1 files):
- molecules-2115048-supplementary.pdf
